# Supplementary material for: New descriptions of the larval and pupal stages of Orthocladiusnitidoscutellatus and Psectrocladiusnevalis from Xizang, China (Diptera, Chironomidae)
Source: Biodivers Data J. 2024 Apr 3;12:e121952. doi: 10.3897/BDJ.12.e121952 (PMC11016161; doi:10.3897/BDJ.12.e121952)
Supplement: XML Treatment for Orthocladius nitidoscutellatus [file BDJ.12.e121952-treatment1.xml]

<!DOCTYPE tp:taxon-treatment
  PUBLIC "-//TaxonX//DTD Taxonomic Treatment Publishing DTD v0 20100105//EN" "tax-treatment-NSO.dtd">
<tp:taxon-treatment xmlns:tp="http://www.plazi.org/taxpub"><tp:treatment-meta><mixed-citation publication-type="journal"><person-group><name><surname>Ge</surname><given-names>Xinyu</given-names></name><name><surname>Wang</surname><given-names>Chengyan</given-names></name><name><surname>Pei</surname><given-names>Wenxuan</given-names></name><name><surname>Tang</surname><given-names>Yaning</given-names></name><name><surname>Liu</surname><given-names>Wenbin</given-names></name><name><surname>Yan</surname><given-names>Chuncai</given-names></name></person-group><article-title>New descriptions of the larval and pupal stages of <italic><tp:taxon-name><tp:taxon-name-part taxon-name-part-type="genus" reg="Orthocladius">Orthocladius</tp:taxon-name-part><tp:taxon-name-part taxon-name-part-type="species" reg="nitidoscutellatus">nitidoscutellatus</tp:taxon-name-part></tp:taxon-name></italic> and <italic><tp:taxon-name><tp:taxon-name-part taxon-name-part-type="genus" reg="Psectrocladius">Psectrocladius</tp:taxon-name-part><tp:taxon-name-part taxon-name-part-type="species" reg="nevalis">nevalis</tp:taxon-name-part></tp:taxon-name></italic> from Xizang, China (<tp:taxon-name><tp:taxon-name-part taxon-name-part-type="order">Diptera</tp:taxon-name-part></tp:taxon-name>, <tp:taxon-name><tp:taxon-name-part taxon-name-part-type="genus" reg="Chironomidae">Chironomidae</tp:taxon-name-part></tp:taxon-name>)</article-title><source>Biodivers Data J</source><day>03</day><month>04</month><year>2024</year><volume>12</volume><pub-id pub-id-type="doi">10.3897/BDJ.12.e121952</pub-id></mixed-citation></tp:treatment-meta><tp:nomenclature><tp:taxon-name>
            <object-id xmlns:xlink="http://www.w3.org/1999/xlink" content-type="arpha" xlink:type="simple">3FF18C20-4F95-5C3A-8BC8-8A71AFDEC555</object-id>
            <tp:taxon-name-part taxon-name-part-type="genus">Orthocladius</tp:taxon-name-part>
            <tp:taxon-name-part taxon-name-part-type="species">nitidoscutellatus</tp:taxon-name-part>
          </tp:taxon-name><tp:taxon-authority>Lundström, 1915</tp:taxon-authority><tp:nomenclature-citation-list><tp:nomenclature-citation><tp:taxon-name>
                <tp:taxon-name-part taxon-name-part-type="genus" reg="Orthocladius"/>
                <tp:taxon-name-part taxon-name-part-type="species" reg="nitidoscutellatus"/>
              </tp:taxon-name><comment><italic><tp:taxon-name><tp:taxon-name-part taxon-name-part-type="genus" reg="Orthocladius">Orthocladius</tp:taxon-name-part><tp:taxon-name-part taxon-name-part-type="species" reg="nitidoscutellatus">nitidoscutellatus</tp:taxon-name-part></tp:taxon-name></italic> Lundström, 1915- <xref ref-type="bibr" rid="B11201752">Lundström (1915)</xref>:11</comment></tp:nomenclature-citation><tp:nomenclature-citation><tp:taxon-name>
                <tp:taxon-name-part taxon-name-part-type="genus" reg="Orthocladius"/>
                <tp:taxon-name-part taxon-name-part-type="species" reg="nitidoscutellatus"/>
              </tp:taxon-name><comment><italic><tp:taxon-name><tp:taxon-name-part taxon-name-part-type="genus" reg="Orthocladius">Orthocladius</tp:taxon-name-part><tp:taxon-name-part taxon-name-part-type="species" reg="trigonolabis">trigonolabis</tp:taxon-name-part></tp:taxon-name></italic> Edwards, 1924 - <xref ref-type="bibr" rid="B11201592">Edwards (1924)</xref>: 170</comment></tp:nomenclature-citation><tp:nomenclature-citation><tp:taxon-name>
                <tp:taxon-name-part taxon-name-part-type="genus" reg="Orthocladius"/>
                <tp:taxon-name-part taxon-name-part-type="species" reg="nitidoscutellatus"/>
              </tp:taxon-name><comment><italic><tp:taxon-name><tp:taxon-name-part taxon-name-part-type="genus" reg="Orthocladius">Orthocladius</tp:taxon-name-part><tp:taxon-name-part taxon-name-part-type="species" reg="aquilonaris">aquilonaris</tp:taxon-name-part></tp:taxon-name></italic> Goetghebuer, 1940 - <xref ref-type="bibr" rid="B11201638">Goetghebuer (1940)</xref>: 63</comment></tp:nomenclature-citation><tp:nomenclature-citation><tp:taxon-name>
                <tp:taxon-name-part taxon-name-part-type="genus" reg="Orthocladius"/>
                <tp:taxon-name-part taxon-name-part-type="species" reg="nitidoscutellatus"/>
              </tp:taxon-name><comment><italic><tp:taxon-name><tp:taxon-name-part taxon-name-part-type="genus" reg="Orthocladius">Orthocladius</tp:taxon-name-part><tp:taxon-name-part taxon-name-part-type="species" reg="nitidoscutellatus">nitidoscutellatus</tp:taxon-name-part></tp:taxon-name></italic> Lundström, 1915 - <xref ref-type="bibr" rid="B11201792">Sæther (2004)</xref>: 14; <xref ref-type="bibr" rid="B11201566">Ashe and O'Connor (2012)</xref>: 434; <xref ref-type="bibr" rid="B11201782">Rossaro et al. (2022)</xref>: 8</comment></tp:nomenclature-citation></tp:nomenclature-citation-list></tp:nomenclature><tp:treatment-sec sec-type="materials"><title>Materials</title><list list-type="alpha-lower" list-content="occurrences"><list-item><p><bold>Type status:</bold> <named-content xmlns:xlink="http://www.w3.org/1999/xlink" content-type="dwc:typeStatus" xlink:type="simple">Other material</named-content>. <bold>Occurrence:</bold> lifeStage: <named-content xmlns:xlink="http://www.w3.org/1999/xlink" content-type="dwc:lifeStage" xlink:type="simple">1 Larva, 1 Pupa</named-content>; occurrenceID: <named-content xmlns:xlink="http://www.w3.org/1999/xlink" content-type="dwc:occurrenceID" xlink:type="simple">B6A08146-047E-5C20-8B5C-A354B2AED520</named-content>; <bold>Location:</bold> country: <named-content xmlns:xlink="http://www.w3.org/1999/xlink" content-type="dwc:country" xlink:type="simple">China</named-content>; stateProvince: <named-content xmlns:xlink="http://www.w3.org/1999/xlink" content-type="dwc:stateProvince" xlink:type="simple">Xizang Autonomous Region</named-content>; locality: <named-content xmlns:xlink="http://www.w3.org/1999/xlink" content-type="dwc:locality" xlink:type="simple">Naqu City, Sena District, Naqu Bridge on the Naqu River,</named-content>; verbatimLatitude: <named-content xmlns:xlink="http://www.w3.org/1999/xlink" content-type="dwc:verbatimLatitude" xlink:type="simple">31°42.78′N</named-content>; verbatimLongitude: <named-content xmlns:xlink="http://www.w3.org/1999/xlink" content-type="dwc:verbatimLongitude" xlink:type="simple">91°98.82′E</named-content>; <bold>Event:</bold> eventDate: <named-content xmlns:xlink="http://www.w3.org/1999/xlink" content-type="dwc:eventDate" xlink:type="simple">7 Jul 2022</named-content>; <bold>Record Level:</bold> institutionCode: <named-content xmlns:xlink="http://www.w3.org/1999/xlink" content-type="dwc:institutionCode" xlink:type="simple">Tianjin Normal University, Tianjin, China (TJNU)</named-content></p></list-item></list></tp:treatment-sec><tp:treatment-sec sec-type="Description"><title>Description</title><p>
            <bold>Pupa (n = 1).</bold>
          </p><p>Cephalothorax (Fig. <xref ref-type="fig" rid="F11201531">1</xref>C, Fig. <xref ref-type="fig" rid="F11201533">2</xref> C-D). Cephalic tubercles and frontal setae absent. Thoracic horn elongated, 429.62 μm long, 35.25 μm wide. Thorax smooth, free of tubercles. Wing sheath without protrusions. Next to the thoracic horn, three precorneal setae are present, lengths of precorneals (µm): 32.50, 72.40, 91.10. Four dorsocentral setae, lengths of dorsocentrals (µm): 120.18, 145.20, 150.25, 48.50.</p><p>Abdomen (Fig. <xref ref-type="fig" rid="F11201531">1</xref>A-B, Fig. <xref ref-type="fig" rid="F11201533">2</xref>E-F). Sternites I– II bare; Posterior row of hooks, extending nearly on 2/3 the width of tergite II; Sternites III–VI with posteromedian shagreen composed of large spines; Sternites VII–VII and anterior row of anal lobe with shagreen composed of fine spines. Pedes spurii A present in segment IV–VI. Pedes spurii B present on segment II. These are teeth at the distal margin of the anal macrosetae. Tergite I with 1 Lt-setae; tergites II–VI with 2 Lt-setae. tergite VII with 3 Lt-setae. Tergite VIII with 5 Lt-setae. Anal lobe 240.74 µm long and 246 µm wide, with 3 subequal anal macrosetae. Anal lobe genital sheath 111.12 µm long, non-extending anal lobe.</p><p><bold>Fourth instar larva</bold> (n = 1).</p><p>Head capsule (Fig. <xref ref-type="fig" rid="F11201531">1</xref>E) length / width: 294.69 µm / 304.13 µm: 0.97.</p><p>Colouration. Head capsule brown, mentum and the apical part of mandible dark brown; posterior occipital margin brown. Antenna (Fig. <xref ref-type="fig" rid="F11201531">1</xref>D, Fig. <xref ref-type="fig" rid="F11201533">2</xref>B) with each segments length (μm): 43.06, 11.45, 5.55, 4.46, 2.65. AR 1.79. Basal segment 16.59 μm wide, the basal segment length 2.60 times the width; the distance from base to ring organ 15.3 μm. Premandible 51.14 μm long, terminating in a single tooth. Mandible (Fig. <xref ref-type="fig" rid="F11201531">1</xref>F, Fig. <xref ref-type="fig" rid="F11201533">2</xref>A) 122 μm long, with 1 apical and 3 visible inner teeth, apical tooth 14.29 μm long, three inner teeth 23.74 μm wide; the outer margin smooth. Mentum (Fig. <xref ref-type="fig" rid="F11201531">1</xref>F, Fig. <xref ref-type="fig" rid="F11201533">2</xref>A) 1 median tooth and 12 pairs of lateral teeth, median tooth 21.65 μm wide, about 3.27 times larger than the first lateral tooth; mentum 113.3 μm wide; postmentum 130.1 μm long; the distance between the setae submenti 42.41 μm, the setae submenti slightly behind mentum. Abdomen have 4 anal tubules: 2 dorsal and 2 ventral ones. Segments I-VIII are rather similar in shape being quite symmetrical. Segment IX has the dorsal margin longer than the ventral margin, the dorsal margin carrying the procercus. Segment X is short, the posterior pseudopods being attached to its distal margin.</p></tp:treatment-sec><tp:treatment-sec><!--Section generated to contain objects referenced in tp:taxon-treatment.--><fig id="F11201531" position="float" orientation="portrait"><object-id xmlns:xlink="http://www.w3.org/1999/xlink" content-type="arpha" xlink:type="simple">B25CE35C-C856-5F08-AE91-1D3897024816</object-id><object-id xmlns:xlink="http://www.w3.org/1999/xlink" content-type="doi" xlink:type="simple">10.3897/BDJ.12.e121952.figure1</object-id><label>Figure 1.</label><caption><p><italic><tp:taxon-name><tp:taxon-name-part taxon-name-part-type="genus" reg="Orthocladius">Orthocladius</tp:taxon-name-part><tp:taxon-name-part taxon-name-part-type="species" reg="nitidoscutellatus">nitidoscutellatus</tp:taxon-name-part></tp:taxon-name></italic> Lundström, 1915. <bold>A</bold> pharate adult with pupae <tp:taxon-name><tp:taxon-name-part taxon-name-part-type="genus" reg="Chironomidae"/><tp:taxon-name-part taxon-name-part-type="species" reg="exuviae">exuviae</tp:taxon-name-part></tp:taxon-name>; <bold>B</bold> sternites VIII–IX; <bold>C</bold> wing sheath; <bold>D</bold> antenna; <bold>E</bold> Larval head shell; <bold>F</bold> mentum and mandible.</p></caption><graphic xmlns:xlink="http://www.w3.org/1999/xlink" xlink:href="bdj-12-e121952-g001.jpg" position="float" id="oo_1009054.jpg" orientation="portrait" xlink:type="simple"><uri content-type="original_file" xlink:type="simple">https://binary.pensoft.net/fig/1009054</uri></graphic></fig><fig id="F11201533" position="float" orientation="portrait"><object-id xmlns:xlink="http://www.w3.org/1999/xlink" content-type="arpha" xlink:type="simple">A32756A0-5CF8-5888-B71C-A616FC424989</object-id><object-id xmlns:xlink="http://www.w3.org/1999/xlink" content-type="doi" xlink:type="simple">10.3897/BDJ.12.e121952.figure2</object-id><label>Figure 2.</label><caption><p><italic><tp:taxon-name><tp:taxon-name-part taxon-name-part-type="genus" reg="Orthocladius">Orthocladius</tp:taxon-name-part><tp:taxon-name-part taxon-name-part-type="species" reg="nitidoscutellatus">nitidoscutellatus</tp:taxon-name-part></tp:taxon-name></italic> Lundström, 1915. <bold>A</bold> mentum; <bold>B</bold> antenna; <bold>C</bold> frontal apotome; <bold>D</bold> thoracic horn; <bold>E</bold> sternites VIII–IX; <bold>F</bold> segment I-VII.</p></caption><graphic xmlns:xlink="http://www.w3.org/1999/xlink" xlink:href="bdj-12-e121952-g002.jpg" position="float" id="oo_992548.jpg" orientation="portrait" xlink:type="simple"><uri content-type="original_file" xlink:type="simple">https://binary.pensoft.net/fig/992548</uri></graphic></fig></tp:treatment-sec><ref-list><ref id="B11201752"><element-citation xmlns:xlink="http://www.w3.org/1999/xlink" publication-type="article" xlink:type="simple"><person-group person-group-type="author"><name name-style="western"><surname>Lundström</surname><given-names>C</given-names></name></person-group><year>1915</year><article-title><tp:taxon-name><tp:taxon-name-part taxon-name-part-type="order">Diptera</tp:taxon-name-part></tp:taxon-name> <tp:taxon-name><tp:taxon-name-part taxon-name-part-type="suborder">Nematocera</tp:taxon-name-part></tp:taxon-name> aus den arctischen Gegenden Sibiriens</article-title><source>Zapiski Imperatorskoi Akademii Nauk</source><volume>8</volume><fpage>11</fpage></element-citation></ref><ref id="B11201592"><element-citation xmlns:xlink="http://www.w3.org/1999/xlink" publication-type="article" xlink:type="simple"><person-group person-group-type="author"><name name-style="western"><surname>Edwards</surname><given-names>FW</given-names></name></person-group><year>1924</year><article-title>Results of the Merton College Expedition to Spitsbergen 1923. No. 4. <tp:taxon-name><tp:taxon-name-part taxon-name-part-type="order">Diptera</tp:taxon-name-part></tp:taxon-name> <tp:taxon-name><tp:taxon-name-part taxon-name-part-type="suborder">Nematocera</tp:taxon-name-part></tp:taxon-name></article-title><source>Annals and Magazine of Natural History</source><volume>9</volume><issue>14</issue><fpage>162</fpage><lpage>174</lpage><pub-id pub-id-type="doi">10.1080/00222932408633103</pub-id></element-citation></ref><ref id="B11201638"><element-citation xmlns:xlink="http://www.w3.org/1999/xlink" publication-type="article" xlink:type="simple"><person-group person-group-type="author"><name name-style="western"><surname>Goetghebuer</surname><given-names>M</given-names></name></person-group><year>1940</year><article-title>Chironomides de Laponie Suédoise</article-title><source>Bulletin et Annales de la Société Entomologique de Belgique</source><volume>80</volume><issue>1</issue><fpage>55</fpage><lpage>72</lpage></element-citation></ref><ref id="B11201792"><element-citation xmlns:xlink="http://www.w3.org/1999/xlink" publication-type="article" xlink:type="simple"><person-group person-group-type="author"><name name-style="western"><surname>Sæther</surname><given-names>O. A.</given-names></name></person-group><year>2004</year><article-title>The chironomids (<tp:taxon-name><tp:taxon-name-part taxon-name-part-type="order">Diptera</tp:taxon-name-part></tp:taxon-name>, <tp:taxon-name><tp:taxon-name-part taxon-name-part-type="genus" reg="Chironomidae">Chironomidae</tp:taxon-name-part></tp:taxon-name>) described by Lundstr m (1915) from arctic Siberia, with a redescription of <italic><tp:taxon-name><tp:taxon-name-part taxon-name-part-type="genus" reg="Derotanypus">Derotanypus</tp:taxon-name-part><tp:taxon-name-part taxon-name-part-type="species" reg="sibiricus">sibiricus</tp:taxon-name-part></tp:taxon-name></italic> (Kruglova &amp; Chernovskii)</article-title><source>Zootaxa</source><volume>595</volume><issue>1</issue><pub-id pub-id-type="doi">10.11646/zootaxa.595.1.1</pub-id></element-citation></ref><ref id="B11201566"><element-citation xmlns:xlink="http://www.w3.org/1999/xlink" publication-type="book" xlink:type="simple"><person-group person-group-type="author"><name name-style="western"><surname>Ashe</surname><given-names>P</given-names></name><name name-style="western"><surname>O'Connor</surname><given-names>J P</given-names></name></person-group><year>2012</year><source>A world catalogue of <tp:taxon-name><tp:taxon-name-part taxon-name-part-type="genus" reg="Chironomidae">Chironomidae</tp:taxon-name-part></tp:taxon-name> (<tp:taxon-name><tp:taxon-name-part taxon-name-part-type="order">Diptera</tp:taxon-name-part></tp:taxon-name>). Part 2. <tp:taxon-name><tp:taxon-name-part taxon-name-part-type="subfamily">Orthocladiinae</tp:taxon-name-part></tp:taxon-name>. Two volumes (Sections A, B)</source><publisher-name>Irish Biogeographical Society</publisher-name><publisher-loc>Dublin</publisher-loc><size units="page">968</size></element-citation></ref><ref id="B11201782"><element-citation xmlns:xlink="http://www.w3.org/1999/xlink" publication-type="article" xlink:type="simple"><person-group person-group-type="author"><name name-style="western"><surname>Rossaro</surname><given-names>Bruno</given-names></name><name name-style="western"><surname>Marziali</surname><given-names>Laura</given-names></name><name name-style="western"><surname>Magoga</surname><given-names>Giulia</given-names></name><name name-style="western"><surname>Montagna</surname><given-names>Matteo</given-names></name><name name-style="western"><surname>Boggero</surname><given-names>Angela</given-names></name></person-group><year>2022</year><article-title>Corrections and additions to descriptions of some species of the subgenus <tp:taxon-name><tp:taxon-name-part taxon-name-part-type="genus" reg="Orthocladius"/><tp:taxon-name-part taxon-name-part-type="subgenus" reg="Orthocladius">Orthocladius</tp:taxon-name-part></tp:taxon-name> s. str. (<tp:taxon-name><tp:taxon-name-part taxon-name-part-type="order">Diptera</tp:taxon-name-part></tp:taxon-name>, <tp:taxon-name><tp:taxon-name-part taxon-name-part-type="genus" reg="Chironomidae">Chironomidae</tp:taxon-name-part></tp:taxon-name>, <tp:taxon-name><tp:taxon-name-part taxon-name-part-type="subfamily">Orthocladiinae</tp:taxon-name-part></tp:taxon-name>)</article-title><source>Insects</source><volume>13</volume><issue>1</issue><pub-id pub-id-type="doi">10.3390/insects13010051</pub-id></element-citation></ref></ref-list></tp:taxon-treatment>
