# Supplementary material for: New descriptions of the larval and pupal stages of Orthocladiusnitidoscutellatus and Psectrocladiusnevalis from Xizang, China (Diptera, Chironomidae)
Source: Biodivers Data J. 2024 Apr 3;12:e121952. doi: 10.3897/BDJ.12.e121952 (PMC11016161; doi:10.3897/BDJ.12.e121952)
Supplement: XML Treatment for Psectrocladius nevalis [file BDJ.12.e121952-treatment2.xml]

<!DOCTYPE tp:taxon-treatment
  PUBLIC "-//TaxonX//DTD Taxonomic Treatment Publishing DTD v0 20100105//EN" "tax-treatment-NSO.dtd">
<tp:taxon-treatment xmlns:tp="http://www.plazi.org/taxpub"><tp:treatment-meta><mixed-citation publication-type="journal"><person-group><name><surname>Ge</surname><given-names>Xinyu</given-names></name><name><surname>Wang</surname><given-names>Chengyan</given-names></name><name><surname>Pei</surname><given-names>Wenxuan</given-names></name><name><surname>Tang</surname><given-names>Yaning</given-names></name><name><surname>Liu</surname><given-names>Wenbin</given-names></name><name><surname>Yan</surname><given-names>Chuncai</given-names></name></person-group><article-title>New descriptions of the larval and pupal stages of <italic><tp:taxon-name><tp:taxon-name-part taxon-name-part-type="genus" reg="Orthocladius">Orthocladius</tp:taxon-name-part><tp:taxon-name-part taxon-name-part-type="species" reg="nitidoscutellatus">nitidoscutellatus</tp:taxon-name-part></tp:taxon-name></italic> and <italic><tp:taxon-name><tp:taxon-name-part taxon-name-part-type="genus" reg="Psectrocladius">Psectrocladius</tp:taxon-name-part><tp:taxon-name-part taxon-name-part-type="species" reg="nevalis">nevalis</tp:taxon-name-part></tp:taxon-name></italic> from Xizang, China (<tp:taxon-name><tp:taxon-name-part taxon-name-part-type="order">Diptera</tp:taxon-name-part></tp:taxon-name>, <tp:taxon-name><tp:taxon-name-part taxon-name-part-type="genus" reg="Chironomidae">Chironomidae</tp:taxon-name-part></tp:taxon-name>)</article-title><source>Biodivers Data J</source><day>03</day><month>04</month><year>2024</year><volume>12</volume><pub-id pub-id-type="doi">10.3897/BDJ.12.e121952</pub-id></mixed-citation></tp:treatment-meta><tp:nomenclature><tp:taxon-name>
            <object-id xmlns:xlink="http://www.w3.org/1999/xlink" content-type="arpha" xlink:type="simple">7F8062F2-06F9-57BC-B52B-09881B3D7C9F</object-id>
            <tp:taxon-name-part taxon-name-part-type="genus">Psectrocladius</tp:taxon-name-part>
            <tp:taxon-name-part taxon-name-part-type="species">nevalis</tp:taxon-name-part>
          </tp:taxon-name><tp:taxon-authority>Akhrorov, 1977</tp:taxon-authority><tp:nomenclature-citation-list><tp:nomenclature-citation><tp:taxon-name>
                <tp:taxon-name-part taxon-name-part-type="genus" reg="Psectrocladius"/>
                <tp:taxon-name-part taxon-name-part-type="species" reg="nevalis"/>
              </tp:taxon-name><comment><italic><tp:taxon-name><tp:taxon-name-part taxon-name-part-type="genus" reg="Psectrocladius">Psectrocladius</tp:taxon-name-part><tp:taxon-name-part taxon-name-part-type="species" reg="nevalis">nevalis</tp:taxon-name-part></tp:taxon-name></italic> Akhrorov, 1977 - <xref ref-type="bibr" rid="B11201507">Akhrorov (1977)</xref>: 14; <xref ref-type="bibr" rid="B11201566">Ashe and O'Connor (2012)</xref>: 516</comment></tp:nomenclature-citation></tp:nomenclature-citation-list></tp:nomenclature><tp:treatment-sec sec-type="materials"><title>Materials</title><list list-type="alpha-lower" list-content="occurrences"><list-item><p><bold>Type status:</bold> <named-content xmlns:xlink="http://www.w3.org/1999/xlink" content-type="dwc:typeStatus" xlink:type="simple">Other material</named-content>. <bold>Occurrence:</bold> lifeStage: <named-content xmlns:xlink="http://www.w3.org/1999/xlink" content-type="dwc:lifeStage" xlink:type="simple">2 Larvae I 1 Pupa</named-content>; occurrenceID: <named-content xmlns:xlink="http://www.w3.org/1999/xlink" content-type="dwc:occurrenceID" xlink:type="simple">9B86C70A-908A-5E53-B595-F6F14D98C454</named-content>; <bold>Location:</bold> country: <named-content xmlns:xlink="http://www.w3.org/1999/xlink" content-type="dwc:country" xlink:type="simple">China</named-content>; stateProvince: <named-content xmlns:xlink="http://www.w3.org/1999/xlink" content-type="dwc:stateProvince" xlink:type="simple">Xizang Autonomous Region</named-content>; locality: <named-content xmlns:xlink="http://www.w3.org/1999/xlink" content-type="dwc:locality" xlink:type="simple">Naqu City, Sena District, Naqu Bridge on the Naqu River</named-content>; verbatimLatitude: <named-content xmlns:xlink="http://www.w3.org/1999/xlink" content-type="dwc:verbatimLatitude" xlink:type="simple">31°42.78′N</named-content>; verbatimLongitude: <named-content xmlns:xlink="http://www.w3.org/1999/xlink" content-type="dwc:verbatimLongitude" xlink:type="simple">91°98.82′E</named-content>; <bold>Event:</bold> eventDate: <named-content xmlns:xlink="http://www.w3.org/1999/xlink" content-type="dwc:eventDate" xlink:type="simple">7 Jul 2022</named-content>; <bold>Record Level:</bold> institutionCode: <named-content xmlns:xlink="http://www.w3.org/1999/xlink" content-type="dwc:institutionCode" xlink:type="simple">Tianjin Normal University, Tianjin, China (TJNU)</named-content></p></list-item></list></tp:treatment-sec><tp:treatment-sec sec-type="Description"><title>Description</title><p><bold>Pupa</bold> (n = 1).</p><p>Cephalothorax (Fig. <xref ref-type="fig" rid="F11201535">3</xref>C-D, Fig. <xref ref-type="fig" rid="F11201537">4</xref>C-D). Cephalic tubercles present, frontal setae 58 μm long. Thoracic horn elongate, 290.50 μm long, 42.10 μm wide. Thorax smooth, free of tubercles. Wing sheath without protrusions. Next to the thoracic horn, three precorneal setae are present, lengths of precorneals (µm): 60.20, 125.15, 135.00. 4 dorsocentral setae, the first three are almost evenly spaced, while the fourth one is slightly further away, lengths of dorsocentrals (µm): 50.20, 60.10, 75.15, 76.20.</p><p>Abdomen (Fig. <xref ref-type="fig" rid="F11201535">3</xref> A-B, Fig. <xref ref-type="fig" rid="F11201537">4</xref>E-F). Sternite I bare; Sternites II–VIII with sparse shagreen; anterior row of anal lobe with shagreen. Sternites II–VIII with posterior row of small spines. Pedes spurii A present in segment III–IV. Pedes spurii B present on segment II. tergites II–VI with 3 Lt-setae; tergite VII with 4 Lt-setae. tergite VIII with 7 Lt-setae. Anal lobe 565.50 µm long and 586.05 µm wide, with 5 subequal anal macrosetae and 20–23 setae in fringe. Anal lobe genital sheath 462.80 µm long, not extending anal lobe.</p><p><bold>Fourth instar larva</bold> (n = 2).</p><p>Head capsule (Fig. <xref ref-type="fig" rid="F11201535">3</xref> H) length / width: 525.24– 550.30 µm / 353.45–380.00 µm: 1.45–1.49.</p><p>Colouration. The apical 1/3 of mandible, mentum and posterior occipital margin dark brown; the remaining area of head capsule brown.</p><p>Antenna (Fig. <xref ref-type="fig" rid="F11201535">3</xref> F and B) with 5 segments, each segment length (μm): 80.31–90.40, 18.25–20.00, 11.42–14.10, 6.50–8.00, 2.10–3.22. Antennal ratio 1.99–2.09. Basal segment almost as long as wide. The distance from base to ring organ 18.87–21.15 µm. Premandible 51.88 μm–60.10 μm long, terminating in a single tooth. Mandible (Fig. <xref ref-type="fig" rid="F11201535">3</xref> G, Fig. <xref ref-type="fig" rid="F11201537">4</xref>A) 95.22–101.94 μm long, with 1 apical and 3 inner teeth; apical tooth 24.60–30.72 μm long, nearly equal to the 3 inner teeth in the width. Mentum (Fig. <xref ref-type="fig" rid="F11201535">3</xref> E, Fig. <xref ref-type="fig" rid="F11201537">4</xref>A) with 2 median teeth and 4 pairs of lateral teeth, 145.11–156.32 μm wide; a single median tooth almost 2 times larger than the first lateral tooth; postmentum 328.90–350.00 μm long; the distance between the setae submenti 93.75–100.10 μm.</p></tp:treatment-sec><tp:treatment-sec><!--Section generated to contain objects referenced in tp:taxon-treatment.--><fig id="F11201535" position="float" orientation="portrait"><object-id xmlns:xlink="http://www.w3.org/1999/xlink" content-type="arpha" xlink:type="simple">042B230C-BD39-5FA1-9EC3-7561A4E6BC6A</object-id><object-id xmlns:xlink="http://www.w3.org/1999/xlink" content-type="doi" xlink:type="simple">10.3897/BDJ.12.e121952.figure3</object-id><label>Figure 3.</label><caption><p><italic><tp:taxon-name><tp:taxon-name-part taxon-name-part-type="genus" reg="Psectrocladius">Psectrocladius</tp:taxon-name-part><tp:taxon-name-part taxon-name-part-type="species" reg="nevalis">nevalis</tp:taxon-name-part></tp:taxon-name></italic> Akhrorov, 1977. <bold>A</bold> pharate adult with pupae <tp:taxon-name><tp:taxon-name-part taxon-name-part-type="genus" reg="Chironomidae"/><tp:taxon-name-part taxon-name-part-type="species" reg="exuviae">exuviae</tp:taxon-name-part></tp:taxon-name>; <bold>B</bold> sternites VIII–IX; <bold>C</bold> thoracic horn; <bold>D</bold> wing sheath; <bold>E</bold> mentum; <bold>G</bold> mandible; <bold>H</bold> larval head shell.</p></caption><graphic xmlns:xlink="http://www.w3.org/1999/xlink" xlink:href="bdj-12-e121952-g003.jpg" position="float" id="oo_992550.jpg" orientation="portrait" xlink:type="simple"><uri content-type="original_file" xlink:type="simple">https://binary.pensoft.net/fig/992550</uri></graphic></fig><fig id="F11201537" position="float" orientation="portrait"><object-id xmlns:xlink="http://www.w3.org/1999/xlink" content-type="arpha" xlink:type="simple">3E4269E2-4E2C-55EF-96C0-A960DD6E2496</object-id><object-id xmlns:xlink="http://www.w3.org/1999/xlink" content-type="doi" xlink:type="simple">10.3897/BDJ.12.e121952.figure4</object-id><label>Figure 4.</label><caption><p><italic><tp:taxon-name><tp:taxon-name-part taxon-name-part-type="genus" reg="Psectrocladius">Psectrocladius</tp:taxon-name-part><tp:taxon-name-part taxon-name-part-type="species" reg="nevalis">nevalis</tp:taxon-name-part></tp:taxon-name></italic> Akhrorov, 1977. <bold>A</bold> mentum; <bold>B</bold> antenna; <bold>C</bold> frontal apotome; <bold>D</bold> thoracic horn; <bold>E</bold> sternites VIII–IX; <bold>F</bold> segment I-VII.</p></caption><graphic xmlns:xlink="http://www.w3.org/1999/xlink" xlink:href="bdj-12-e121952-g004.jpg" position="float" id="oo_992552.jpg" orientation="portrait" xlink:type="simple"><uri content-type="original_file" xlink:type="simple">https://binary.pensoft.net/fig/992552</uri></graphic></fig></tp:treatment-sec><ref-list><ref id="B11201507"><element-citation xmlns:xlink="http://www.w3.org/1999/xlink" publication-type="article" xlink:type="simple"><person-group person-group-type="author"><name name-style="western"><surname>Akhrorov</surname><given-names>F</given-names></name></person-group><year>1977</year><article-title>Novye vidy roda <italic><tp:taxon-name><tp:taxon-name-part taxon-name-part-type="genus" reg="Psectrocladius">Psectrocladius</tp:taxon-name-part></tp:taxon-name></italic> (<tp:taxon-name><tp:taxon-name-part taxon-name-part-type="order">Diptera</tp:taxon-name-part></tp:taxon-name>, <tp:taxon-name><tp:taxon-name-part taxon-name-part-type="genus" reg="Chironomidae">Chironomidae</tp:taxon-name-part></tp:taxon-name>) s Pamira i ikh metamorfoz. (New species of the genus <italic><tp:taxon-name><tp:taxon-name-part taxon-name-part-type="genus" reg="Psectrocladius">Psectrocladius</tp:taxon-name-part></tp:taxon-name></italic> (<tp:taxon-name><tp:taxon-name-part taxon-name-part-type="order">Diptera</tp:taxon-name-part></tp:taxon-name>, <tp:taxon-name><tp:taxon-name-part taxon-name-part-type="genus" reg="Chironomidae">Chironomidae</tp:taxon-name-part></tp:taxon-name>) from Pamir and their metamorphosis)</article-title><source>Zoologicheskii Zhurnal</source><volume>56</volume><issue>4</issue><fpage>538</fpage><lpage>549</lpage></element-citation></ref><ref id="B11201566"><element-citation xmlns:xlink="http://www.w3.org/1999/xlink" publication-type="book" xlink:type="simple"><person-group person-group-type="author"><name name-style="western"><surname>Ashe</surname><given-names>P</given-names></name><name name-style="western"><surname>O'Connor</surname><given-names>J P</given-names></name></person-group><year>2012</year><source>A world catalogue of <tp:taxon-name><tp:taxon-name-part taxon-name-part-type="genus" reg="Chironomidae">Chironomidae</tp:taxon-name-part></tp:taxon-name> (<tp:taxon-name><tp:taxon-name-part taxon-name-part-type="order">Diptera</tp:taxon-name-part></tp:taxon-name>). Part 2. <tp:taxon-name><tp:taxon-name-part taxon-name-part-type="subfamily">Orthocladiinae</tp:taxon-name-part></tp:taxon-name>. Two volumes (Sections A, B)</source><publisher-name>Irish Biogeographical Society</publisher-name><publisher-loc>Dublin</publisher-loc><size units="page">968</size></element-citation></ref></ref-list></tp:taxon-treatment>
